# Supplementary material for: NIR Luminescent Oxygen-Sensing Nanoparticles for Continuous Glucose and Lactate Monitoring
Source: Biosensors (Basel). 2023 Jan 14;13(1):141. doi: 10.3390/bios13010141 (PMC9855917; doi:10.3390/bios13010141)
Supplement: Supplementary file 1 [file biosensors-13-00141-s001.zip]

Archive with 1 entries (1 files):
- biosensors-2121551-supplementary.pdf
